# Supplementary material for: Germinal Center B cells provide essential IL-1β signals to TFH cells via canonical NLRP3 inflammasome activity post influenza infection
Source: PLoS Pathog. 2025 Aug 18;21(8):e1013404. doi: 10.1371/journal.ppat.1013404 (PMC12373279; doi:10.1371/journal.ppat.1013404)
Supplement: S1 Table — (XLSX) [file ppat.1013404.s012.xlsx]

## Sheet: Sheet1
MOUSE
	MARKER	FLUOROPHORE	CLONE	ISOTYPE	CATALOG #	LOT #
flow cytometry	CD4	PE	GK1.5	Rat IgG2b, κ	100407	B248730
	CD4	PerCP5.5	Rm4-5	Rat IgG2a, κ	100537	B368727
	CD4	BUV661	GK1.5	Lewis IgG2b, κ	612974	3101364
	CD19	BV789	6D5	Rat IgG2a, κ	115543	B386950
	CD25	BV711	PC61	Rat IgG1, λ	102049	B359380
	CD38	R718	90/CD38	Rat IgG2a, κ	752576	2287477
	CD44	BUV737	IM7	Rat IgG2b, κ	612799	1139374
	CD95 (FAS)	PE-CF594	Jo2	Armenian Hamster IgG2, λ2	562499	3150802
	CD121a (IL1R1)	UNC	Tyr496	Rabbit / IgG	BS-5394R	AC03025569
	AIM2	UNC		Rabbit IgG	bs-5986R-TR	AI08127463
	IL1B	PE	NJTEN3	Rat / IgG1, kappa	12-7114-80	2685210
	IL1B	APC	NJTEN3	Rat / IgG1, kappa	17-7114-80	2372269
	CD279 (PD-1)	BV605	RMP1-30	Rat IgG2a, κ	135219	B351367
	CD278 (ICOS)	BV480	7E.1G9	Rat IgG2b, κ	746539	3194925
	IgD	AF488	11-26c.2a	Rat IgG2a, κ	405717	B375684
	IgD	BUV396	11-26c.2a	Rat IgG2a, κ	564274	1159724
	GL7	Pacific Blue	GL7	Rat IgM, κ	144614	B370914
	GL7	PerCP5.5	GL7	Rat IgM, κ	144610	B352433
	GL7	AF488	GL7	Rat IgM, κ	144612	B372545
	NLRP3	PE	768319	Monoclonal Rat IgG2A	IC7578P	ACZF0221051
	NLRP3	APC	768319	Monoclonal Rat IgG2A	IC7578A	ACZE0220091
	ZOMBIE NIR Dye				77184	B369049
	IgG(H+L) anti-rabbit	AF647		Goat / IgG	A32733	XG349344
	CD185 (CXCR5)	PE-Cy7	L138D7	Rat IgG2b, κ	145516	B345925
	CD8a	PerCP5.5	53-6.7	Rat IgG2a, κ	100733	B363112
	Gr-1	PerCP5.5	RB6-8CS	Rat IgG2b, κ	108428	B345918
	F4/80	PerCP5.5	BM8	Rat IgG2a, κ	123128	B347137
	TerT-119	PerCP5.5	TERT-119	Rat IgG2b, κ	116228	B356105
	CD21/C35	BV421	7000000000	Rat IgG2a, κ	123421	B425423
	CD184 (CXCR4)	BV711	L276F12	Rat IgG2b, κ	146517	B339304
	CD83	BV650	Michel-19	Rat IgG1, κ	121515	B390409
	Bcl-6	PE	IG191E/A8	Mouse / IgG1	648304	B322538
	active caspase-1	FLICA660			9122	23G10
Imaging	DAPI				268298
	GL7	FITC	GL7	Rat IgM, κ	144604	B376168
	IgD	APC	11-26c.2a	Rat IgG2a, κ	405713	B323529
	CD4	PE	GK1.5	Rat IgG2b, κ	100407	B328890
	IL-1B	UNC	POLY5158	Goat Polyclonal IgG	515801	B383662
	Caspase-1	UNC	POLY	Rabbit / IgG	PA5-87536	YL4133193
	IgG(H+L) anti-rabbit	AF647	Y1/82A	Donkey / IgG	A-31573	2752586
	Streptavidin	AF555			S32355	2674382
HUMAN
	MARKER	FLUOROPHORE	CLONE	ISOTYPE	CATALOG #	LOT #
flow cytometry	IgD	FITC	IA6-2	Mouse IgG2a, κ	348206	B327590
	IL1B	PE	CRM56	Mouse / IgG1	12-7018-41	2821123
	NLRP3	PE	768319	Monoclonal Rat IgG2A	IC7578P	ACZF0221051
	CD3	PerCP5.5	OKT3	Mouse IgG2a, κ	317336	B358179
	CD68	PE-CF594	Y1/82A	Mouse BALB/c IgG2b, κ	564944	3270297
	CD27	PE-Cy7	M-T271	Mouse IgG1, κ	356412	B352533
	active caspase-1	FLICA660			9122	23G10
	CD11b	AF700	ICRF44	Mouse IgG1, κ	301355	B406434
	CD38	BV421	HIT2	Mouse IgG1, κ	303526	B352525
	CD4	BV605	OKT4	Mouse IgG2b, κ	317438	B361308
	CD19	BV650	HIB19	Mouse IgG1, κ	302238	B351260
	HLA-DR	SparkUV 387	L243	Mouse IgG2a, κ	307690	B422094
