# Supplementary material for: Germinal Center B cells provide essential IL-1β signals to TFH cells via canonical NLRP3 inflammasome activity post influenza infection
Source: PLoS Pathog. 2025 Aug 18;21(8):e1013404. doi: 10.1371/journal.ppat.1013404 (PMC12373279; doi:10.1371/journal.ppat.1013404)
Supplement: S2 Table — (XLSX) [file ppat.1013404.s013.xlsx]

## Sheet: Sheet1
Figure	Subfigure	p-value	Stats Test
1	A	D5-D7 =: p> 0.9999; D5-D10: p= 0.0024; D5-D14: p= 0.1745; D7-D10: p= 0.0025; D7-D14: p= 0.1901; D10-D14: p= 0.0463	Ordinary one-way ANOVA, Turkey's multiple comparison test
	C	D7-D10: p= 0.2298; D7-D15: p= 0.0793; D10-D15: p= 0.7909	Ordinary one-way ANOVA, Turkey's multiple comparison test
	D	D7: p= 0.0005; D10: p= 0.0093; D15: p= 0.0002	Welch's t-test
	G	p= 0.0019	Mann-Whitney test
	I	p= 0.0188	Mann-Whitney test
2	B	1-2: p= 0.8533; 1-3: p= 0.0606; 1-4: p= 0.2445; 1-5: p< 0.0001; 1-6: p=0.0006; 2-3: p= 0.0749; 2-4: p= 0.2562; 2-5: p< 0.0001; 2-6: p=0.0008; 3-4: p= 0.4530; 3-5: p= 0.0018; 3-6: p=0.0766; 4-5: p=0.0004; 4-6: p=0.0135; 5-6: p=0.1481	Ordinary one-way ANOVA, Holm-Šídák test
	C	1-2: p= 0.5038; 1-3: p= 0.0558; 1-4: p= 0.2439; 1-5: p< 0.0001; 1-6: p=0.0005; 2-3: p= 0.0185; 2-4: p= 0.0931; 2-5: p< 0.0001; 2-6: p=0.0002; 3-4: p= 0.4729; 3-5: p= 0.0043; 3-6: p=0.0558; 4-5: p=0.0007; 4-6: p=0.0091; 5-6: p=0.3347	Ordinary one-way ANOVA, Holm-Šídák test
	E	D5-D7 =: p> 0.9999; D5-D10: p= 0.0006; D5-D14: p= 0.0705; D7-D10: p= 0.0006; D7-D14: p= 0.0697; D10-D14: p= 0.0199	Ordinary one-way ANOVA, Turkey's multiple comparison test
	G	Naïve-nGC: p= 0.4321; Naïve-GC: p< 0.0001; nGC-GC: p= 0.0001	Ordinary one-way ANOVA, Turkey's multiple comparison test
	H	Naïve-nGC: p= 0.0063; Naïve-GC: p< 0.0001; nGC-GC: p< 0.0001	Ordinary one-way ANOVA, Turkey's multiple comparison test
3	A	Naïve-nGC: p= 0.0054; Naïve-GC: p< 0.0001; nGC-GC: p< 0.0001	Ordinary one-way ANOVA, Holm-Šídák test
	B	Naïve-nGC: p= 0.0010; Naïve-GC: p< 0.0001; nGC-GC: p< 0.0001	Ordinary one-way ANOVA, Holm-Šídák test
	C	D7-D10: p= 0.0265; D7-D14: p= 0.0063; D10-D14: p= 0.2655	Ordinary one-way ANOVA, Holm-Šídák test
	D	Naïve-nGC: p= 0.0172; Naïve-GC: p= 0.0002; nGC-GC: p= 0.0162	Ordinary one-way ANOVA, Holm-Šídák test
	E	p= 0.7718	Welch's t-test
	H	p< 0.0001	Welch's t-test
4	A	Naïve-nGC: p= 0.1902; Naïve-GC: p< 0.0001; nGC-GC: p< 0.0001	Ordinary one-way ANOVA, Holm-Šídák test
	B	Naïve-nGC: p= 0.0284; Naïve-GC: p< 0.0001; nGC-GC: p< 0.0001	Ordinary one-way ANOVA, Holm-Šídák test
	C	Naïve-nGC: p< 0.0001; Naïve-GC: p< 0.0001; nGC-GC: p< 0.0001	Ordinary one-way ANOVA, Holm-Šídák test
	D	p= 0.0151	Welch's t-test
	E	Naïve-nGC: p= 0.0677; Naïve-GC: p= 0.0001; nGC-GC: p= 0.0019	Ordinary one-way ANOVA, Holm-Šídák test
5	C	p= 0.0424	Unpaired t-test
	E	p= 0.0403	Unpaired t-test
	F	p= 0.3505, p=0.0182	Unpaired t-test
	I	p= 0.0086	Unpaired t-test
	K	p= 0.0041	Unpaired t-test
6	B	Naïve-nGC: p< 0.0001; Naïve-GC: p< 0.0001; nGC-GC: p= 0.0009	Ordinary one-way ANOVA, Holm-Šídák test
	C	Naïve-nGC: p< 0.0001; Naïve-GC: p< 0.0001; nGC-GC: p< 0.0001	Ordinary one-way ANOVA, Holm-Šídák test
	F	p= 0.2653	Welch's t-test
	H	p= 0.8022	Welch's t-test
7	A (MFI)	1-2: p= 0.2662; 1-3: p= 0.0001; 1-4: p< 0.0001; 1-5: p= 0.0538; 1-6: p< 0.0001; 2-3: p= 0.0043; 2-4: p= 0.0014; 2-5: p= 0.0012; 2-6: p< 0.0001; 3-4: p= 0.9786; 3-5: p< 0.0001; 3-6: p=0.0004; 4-5: p< 0.0001; 4-6: p=0.0012; 5-6: p< 0.0001	Ordinary one-way ANOVA, Turkey's multiple comparison test
	A (% IL-1B)	1-2: p= 0.2787; 1-3: p= 0.0003; 1-4: p= 0.0001; 1-5: p= 0.6695; 1-6: p< 0.0001; 2-3: p= 0.0088; 2-4: p= 0.0044; 2-5: p= 0.0251; 2-6: p< 0.0001; 3-4: p= 0.9978; 3-5: p< 0.0001; 3-6: p=0.0741; 4-5: p< 0.0001; 4-6: p=0.1467; 5-6: p< 0.0001	Ordinary one-way ANOVA, Turkey's multiple comparison test
	B	% IL1B: p< 0.0001; IL1B MFI: p= 0.0002	Welch's t-test
	C	% Casp-1+: p= 0.0261; Casp-1 MFI: p= 0.0001	Welch's t-test
	D	% Casp-1+IL1B+: p= 0.0046	Welch's t-test
	E	% NLRP3: p= 0.0717; NLRP3 MFI: p= 0.2609	Welch's t-test
	F	% Casp-1+NLRP3+: p= 0.0217	Welch's t-test
