# Supplementary material for: Germinal Center B cells provide essential IL-1β signals to TFH cells via canonical NLRP3 inflammasome activity post influenza infection
Source: PLoS Pathog. 2025 Aug 18;21(8):e1013404. doi: 10.1371/journal.ppat.1013404 (PMC12373279; doi:10.1371/journal.ppat.1013404)
Supplement: S3 Table — (XLSX) [file ppat.1013404.s014.xlsx]

## Sheet: Sheet1
Figure	Subfigure	p-value	Stats Test
Supp. Fig. 1	B	p<0.0001	Welch's t-test
	C	CD44- vs CD44int: p= 0.8962; CD44- vs CD44hi : p< 0.0001; CD44int vs CD44hi: p< 0.0001	Ordinary one-way ANOVA, Turkey's multiple comparison test
	D MFI	nTFH-CXCR5-PD-1+: p=0.0511; nTFH-TFH: p-0.0009; CXCR5-PD-1+ - TFH: p=0.0511	Ordinary one-way ANOVA, Holm-Šídák test
	D (% IL1R1)	nTFH-CXCR5-PD-1+: p=0.2713; nTFH-TFH: p-0.0424; CXCR5-PD-1+ - TFH: p=0.2142	Ordinary one-way ANOVA, Holm-Šídák test
Supp.Fig. 3	B	1-2: p= 0.2509; 1-3: p< 0.0001; 1-4: p< 0.0001; 1-5: p< 0.0001; 1-6: p< 0.0001; 2-3: p< 0.0001; 2-4: p< 0.0001; 2-5: p< 0.0001; 2-6: p< 0.0001; 3-4: p= 0.9888; 3-5: p= 0.0022; 3-6: p=0.9888; 4-5: p=0.0022; 4-6: p=0.9888; 5-6: p=0.0018	Ordinary one-way ANOVA, Holm-Šídák test
	C	1-2: =- 0.9964; 1-3: p= 0.0014; 1-4: p= 0.0196; 1-5: p= 0.0004; 2-3: p= 0.0022; 2-4: p= 0.0336; 2-5: p= 0.0005; 3-4: p= 0.4056; 3-5: p= 0.0918; 4-5: p= 0.8222	Ordinary one-way ANOVA, Turkey's multiple comparison test
	D	1-2: p= 0.9992; 1-3: p= 0.0139; 1-4: p= 0.0002; 1-5: p< 0.0001; 2-3: p= 0.0199; 2-4: p= 0.0003; 2-5: p< 0.0001; 3-4: p= 0.0775; 3-5: p= 0.0005; 4-5: p=0.0320	Ordinary one-way ANOVA, Turkey's multiple comparison test
Supp. Fig. 4	D	Naïve-nGC: p= 0.0467; Naïve-GC: p< 0.0001; nGC-GC: p< 0.0001	Ordinary one-way ANOVA, Turkey's multiple comparison test
	F (MFI)	GL7- - GL7Dim: p= 0.4796; GL7- - GL7Hi: p= 0.0060; GL7Hi-GL7Dim: p= 0.0221	Ordinary one-way ANOVA, Turkey's multiple comparison test
	F (% IL-1B)	GL7- - GL7Dim: p= 0.3522; GL7- - GL7Hi: p= 0.0033; GL7Hi-GL7Dim: p= 0.0149	Ordinary one-way ANOVA, Turkey's multiple comparison test
Supp. Fig. 5	D	LZ/DZ % of GC: p= 0.0009	Welch's t-test
Supp. Fig. 11	A	% Casp-1+: p= 0.0027; Casp-1 MFI: p= 0.4185	Welch's t-test
	B	% IL1B: p< 0.0170; IL1B MFI: p= 0.0007	Welch's t-test
	C	% Casp-1+IL1B+: p< 0.0001	Welch's t-test
	D	% NLRP3: p= 0.0935; NLRP3 MFI: p= 0.1153	Welch's t-test
	E	% Casp-1+NLRP3+: p= 0.0112	Welch's t-test
